# Supplementary material for: QRFP-Deficient Mice Are Hypophagic, Lean, Hypoactive and Exhibit Increased Anxiety-Like Behavior
Source: PLoS One. 2016 Nov 11;11(11):e0164716. doi: 10.1371/journal.pone.0164716 (PMC5105951; doi:10.1371/journal.pone.0164716)
Supplement: S1 Table — (XLSX) [file pone.0164716.s002.xlsx]

## Sheet: Sheet1
	high fat diet
Nutrient components and calories	g/100g
Moisture (%)	6.2
Crude protein (%)	25.5
Crude fat (%)	32
Crude fiber (%)	2.9
Crude ash (%)	4
Nitrogen free extract (%)	46.7
Energy (kcal)	507.6
Fat kcal (%)	56.7
Fatty acid profile	% of total fat
Saturated fatty acid	22.3
Monosaturated fatty acid	66.5
Polysaturated fatty acid	10.4
Unidentified	0.8
